# Supplementary material for: MicroRNA-Based Risk Score for Predicting Tumor Progression Following Radioactive Iodine Ablation in Well-Differentiated Thyroid Cancer Patients: A Propensity-Score Matched Analysis
Source: Cancers (Basel). 2021 Sep 16;13(18):4649. doi: 10.3390/cancers13184649 (PMC8468667; doi:10.3390/cancers13184649)
Supplement: Supplementary file 1 [file cancers-13-04649-s001.zip]

Archive with 1 entries (1 files):
- cancers-1256367-supplementary.pdf
